# Supplementary material for: A Swedish Familial Genome-Wide Haplotype Analysis Identified Five Novel Breast Cancer Susceptibility Loci on 9p24.3, 11q22.3, 15q11.2, 16q24.1 and Xq21.31
Source: Int J Mol Sci. 2023 Feb 24;24(5):4468. doi: 10.3390/ijms24054468 (PMC10003706; doi:10.3390/ijms24054468)
Supplement: Supplementary file 1 [file ijms-24-04468-s001.zip]

Archive with 1 entries (1 files):
- ijms-2126966-supplementary.pdf
